# Supplementary material for: Development of recombinant inbred lines and QTL analysis of plant height and fruit shape-related traits in Cucurbita pepo L
Source: Mol Breed. 2025 Sep 9;45(9):74. doi: 10.1007/s11032-025-01592-y (PMC12420555; doi:10.1007/s11032-025-01592-y)
Supplement: Supplementary file 1 — Supplementary Material 1 (XLXS 50.7 KB) [file 11032_2025_1592_MOESM1_ESM.xlsx]

## Sheet: Table S1
Supplemetary Table S1 Sequencing statistics of parental lines and offsprings.
Sample ID	Total Reads	Total Bases	Q30 percentage (%)	GC percentage (%)
JinGL	25011869	7488931634	89.93	38.16
HM-S2	29115576	8721949916	89.84	38.18
Offspring	3780005	755502730	94.52	38.89
Control	409607	81838114	94.36	41.62
Total	700508222	145401848442	94.46	38.88

## Sheet: Table S2
Supplementary Table S2 Person’s correlation coefficients in fruit length, fruit diameter, fruit shape index and fruit weight traits in RIL population
	FL	FD	FSI	FW
FL	1
FD	-0.1	1
FSI	-0.80 **	0.43 **	1
FW	0.63 **	0.39 **	-0.26 **	1
Pearson’s correlation coefficients (r). ** represented at p<0.01.

## Sheet: Table S3
Supplementary Table S3 Candidate genes and orthologues for qfl8.1/qfsi8.1 on Cucurbita pepo
	Number	Gene name	Location	Description	Orthologue in C.m.	Location on C.m.	Description	Homolog in At	Description
	1	Cp4.1LG17g01840	1178739 .. 1182117 (-)	Bet1-like SNARE protein 1-1	CmaCh08G010960	6825738 .. 6828332	Bet1-like SNARE 1-2	AT4G14455	BET1P/SFT1P-LIKE PROTEIN 14BB
	2	Cp4.1LG17g01860	1184271 .. 1185938 (-)	Protein of unknown function (DUF668)	CmaCh08G010950	6821815 .. 6823488	Coffea canephora DH200=94 genomic scaffold, scaffold_3	AT3G23160	plant/protein (DUF668)
	3	Cp4.1LG17g01830	1190452 .. 1190790 (-)	ATBET12, putative	CmaCh08G010940	6817415 .. 6817762	Coffea canephora DH200=94 genomic scaffold, scaffold_3	AT1G04330	PH2
	4	Cp4.1LG17g01890	1194570 .. 1195971 (-)	HR-like lesion-inducing protein-related	CmaCh08G010930	6810693 .. 6813992	HR-like lesion-inducing protein-related	AT1G04340	HR-like lesion-inducing protein-related
	5	Cp4.1LG17g01790	1200966 .. 1206636 (+)	2-oxoglutarate (2OG) and Fe(II)-dependent oxygenase superfamily protein	CmaCh08G010900	6798791 .. 6803498	2-oxoglutarate (2OG) and Fe(II)-dependent oxygenase superfamily protein, putative	AT1G06650	2-oxoglutarate (2OG) and Fe(II)-dependent oxygenase superfamily protein
	6	Cp4.1LG17g01810	1207328 .. 1209913 (+)	CASP-like protein	——	——	——	AT3G23200	CASP-LIKE PROTEIN 5B3
	7	Cp4.1LG17g01750	1211986 .. 1214690 (+)	WAT1-related protein	CmaCh08G010890	6793906 .. 6796527	Nodulin MtN21/EamA-like transporter family protein	AT4G08300	USUALLY MULTIPLE ACIDS MOVE IN AND OUT TRANSPORTERS 17 nodulin MtN21 /EamA-like transporter family protein
	8	Cp4.1LG17g01820	1215631 .. 1216545 (-)	Ring finger protein, putative	CmaCh08G010880	6792050 .. 6792961	Ring finger protein, putative	AT5G43420	ARABIDOPSIS TÃ³XICOS EN LEVADURA 16, ATL16 RING/U-box superfamily protein
	9	Cp4.1LG17g01960	1218984 .. 1219382 (+)	Ethylene-responsive transcription factor, putative	CmaCh08G010870	6789716 .. 6790096	Ethylene-responsive transcription factor, putative	AT1G04370	Ethylene-responsive element binding factor 14
	10	Cp4.1LG17g02000	1228470 .. 1230208 (-)	Unknown protein	——	——	——	AT2G27380	EXTENSIN PROLINE-RICH 1
	11	Cp4.1LG17g01970	1228523 .. 1230208 (+)	Unknown protein	——	——	——	——	——
	12	Cp4.1LG17g01980	1234413 .. 1234688 (-)	Unknown protein	CmaCh08G010840	6774805 .. 6775074	Unknown protein	——	——
	13	Cp4.1LG17g01990	1261961 .. 1265120 (-)	Malate dehydrogenase	CmaCh08G010820	6748352 .. 6751745	Malate dehydrogenase	AT1G04410	CYTOSOLIC-NAD-DEPENDENT MALATE DEHYDROGENASE 1
	14	Cp4.1LG17g01910	1266972 .. 1269168 (+)	11S storage globulin	CmaCh08G010810	6742436 .. 6746533	11S storage globulin	AT5G44120	ATCRA1，RmlC-like cupins superfamily protein
	15	Cp4.1LG17g01930	1270293 .. 1274180 (+)	S-adenosyl-L-methionine-dependent methyltransferases superfamily protein	CmaCh08G010800	6739603 .. 6742413	S-adenosyl-L-methionine-dependent methyltransferases superfamily protein	AT4G14360	S-adenosyl-L-methionine-dependent methyltransferases superfamily protein
	16	Cp4.1LG17g01940	1277546 .. 1284447 (+)	Kinase family protein	CmaCh08G010790	6729107 .. 6736036	protein serine/threonine phosphatases;protein kinases;catalytics;cAMP-dependent protein kinase regulators;ATP binding;protein serine/threonine phosphatases	AT4G14350	NUCLEAR DBF2-RELATED 1
	17	Cp4.1LG17g01950	1287782 .. 1292366 (+)	casein kinase I	CmaCh08G010780	6719781 .. 6725130	ATP binding;protein kinases;protein serine/threonine kinases	AT4G14340	casein kinase I
	18	Cp4.1LG17g01920	1297414 .. 1305835 (+)	COP1-interacting-like protein	CmaCh08G010770	6706199 .. 6715340	COP1-interacting-like protein	AT5G43310	COP1-interacting protein-related
	19	Cp4.1LG17g02300	1306699 .. 1308462 (-)	Protein phosphatase 2c, putative	CmaCh08G010760	6703586 .. 6705898	Protein phosphatase 2c, putative	AT3G23360	Protein phosphatase 2C family protein
	20	Cp4.1LG17g02270	1309079 .. 1311240 (-)	60S ribosomal protein L14, putative	CmaCh08G010750	6696503 .. 6703040	ATP binding microtubule motor family protein	AT4G27090	Ribosomal protein L14
	21	Cp4.1LG17g02250	1312524 .. 1316530 (-)	Kinesin-like protein	——	——	——	AT4G14330	PHRAGMOPLAST-ASSOCIATED KINESIN-RELATED PROTEIN 2
	22	Cp4.1LG17g02340	1318719 .. 1321789 (-)	Embryo sac development arrest 6,	CmaCh08G010740	6691201 .. 6693791	Embryo sac development arrest 6, putative	AT5G44060	embryo sac development arrest protein
	23	Cp4.1LG17g02310	1323471 .. 1323863 (-)	Embryo sac development arrest 6	——	——	——	AT5G44060	embryo sac development arrest protein
	24	Cp4.1LG17g02200	1329896 .. 1340024 (-)	Splicing factor U2AF 50 kDa subunit, putative	CmaCh08G010720	6677079 .. 6686700	Splicing factor u2af large subunit,	AT2G33435	RNA-binding (RRM/RBD/RNP motifs) family protein
	25	Cp4.1LG17g02130	1344180 .. 1354565 (-)	Peptide transporter	CmaCh08G010700	6660688 .. 6667476	Peptide transporter	AT5G46050	PEPTIDE TRANSPORTER 3/NRT1/ PTR FAMILY 5.2
	26	Cp4.1LG17g02140	1354592 .. 1359392 (+)	Peptide transporter	——	——	——	AT5G46050	PEPTIDE TRANSPORTER 3/NRT1/ PTR FAMILY 5.3
	27	Cp4.1LG17g02210	1361155 .. 1364443 (-)	RNA-binding protein-like	CmaCh08G010680	6657577 .. 6659884	RNA-binding protein-like	AT4G14300	RNA-BINDING GLYCINE-RICH PROTEIN D4
	28	Cp4.1LG17g02090	1365472 .. 1366863 (+)	Sterile alpha motif domain-containing protein 9-like protein	CmaCh08G010670	6655497 .. 6656623	Sterile alpha motif domain-containing protein 9-like protein	AT2G33400	FK506-binding nuclear-like protein
	29	Cp4.1LG17g02150	1368579 .. 1369445 (-)	TSA: Wollemia nobilis Ref_Wollemi_Transcript_21991_1084 transcribed RNA sequence	CmaCh08G010650	6652946 .. 6653806	Family of unknown function (DUF716)	AT5G13890	plant viral-response family protein (DUF716)
	30	Cp4.1LG17g02040	1370862 .. 1371523 (+)	Proton gradient regulation 5	CmaCh08G010640	6650732 .. 6651704	Proton gradient regulation 5	AT2G05620	PROTON GRADIENT REGULATION 5
	31	Cp4.1LG17g02180	1374889 .. 1377183 (-)	60S ribosomal protein L23	CmaCh08G010620	6645573 .. 6647461	Ribosomal protein L23, component of cytosolic 80S ribosome and 60S large subunit	AT1G04480	Ribosomal protein L14p/L23e family protein
	32	Cp4.1LG17g02170	1370438 .. 1374177 (-)	Eukaryotic translation initiation factor 4e, putative	——	——	——	AT5G35620	EUKARYOTIC TRANSLATION INITATION FACTOR 4E2
	33	Cp4.1LG17g02240	1378653 .. 1381395 (-)	Zinc finger-like protein	CmaCh08G010610	6640597 .. 6644422	Zinc finger protein CONSTANS-LIKE 4	AT2G33350	CCT motif family protein
	34	Cp4.1LG17g02220	1384154 .. 1390638 (-)	Oxidation resistance protein 1	CmaCh08G010600	6632901 .. 6638942	TLD-domain containing nucleolar protein	AT2G05590	OXIDATION RESISTANCE 2
	35	Cp4.1LG17g02020	1392125..1393329 (+)	Cysteine-rich repeat secretory protein 3	CmaCh08G010590	6630418 .. 6631589 (-)	Cysteine-rich repeat secretory protein 3	AT1G04520	PLASMODESMATA-LOCATED PROTEIN 2
	36	Cp4.1LG17g02350	1392299 .. 1395683 (-)	Unknown protein	——	——	——	——	——
	37	Cp4.1LG17g02320	1395779 .. 1396090 (-)	Mitochondrial import receptor subunit TOM22	CmaCh08G010580	6627624 .. 6627935	Mitochondrial outer membrane translocase complex,subunit Tom22	AT5G43970	TRANSLOCASE OF OUTER MEMBRANE 22-V
	38	Cp4.1LG17g02260	1396548 .. 1405974 (-)	Aspartyl/glutamyl-tRNA(Asn/Gln) amidotransferase subunit B	——	——	——	AT1G48520	GLU-ADT SUBUNIT B
	39	Cp4.1LG17g02010	1396894 .. 1398462 (+)	Calcium-dependent lipid-binding (CaLB domain) family protein	CmaCh08G010570	6625379 .. 6626947	Calcium-dependent lipid-binding (CaLB domain) family protein	AT1G04540	Calcium-dependent lipid-binding (CaLB domain) family protein
	40	Cp4.1LG17g02030	1406239 .. 1412533 (+)	Auxin-responsive protein	CmaCh08G010550	6614040 .. 6617839	Coffea canephora DH200=94 genomic scaffold, scaffold_3	AT1G04550	INDOLE-3-ACETIC ACID INDUCIBLE 12
	41	Cp4.1LG17g02110	1419485 .. 1421381 (-)	Myb family transcription factor family protein	CmaCh08G010530	6604701 .. 6606168	MYB-like DNA-binding domain protein	AT3G24310	ATMYB71
	42	Cp4.1LG17g02190	1422709 .. 1431805 (-)	ATP-dependent RNA helicase	CmaCh08G010520	6591167 .. 6603515	Putative ATP-dependent RNA helicase	AT3G16840	P-loop containing nucleoside triphosphate hydrolases superfamily protein
	43	Cp4.1LG17g02100	1433839 .. 1449972 (+)	Protein transport protein Sec24-like	CmaCh08G010510	6572945 .. 6589959	Protein transport protein Sec24-like	AT4G32640	Sec23/Sec24 protein transport family protein
	44	Cp4.1LG17g02230	1450142 .. 1454698 (-)	60 kDa chaperonin	CmaCh08G010500	6567906 .. 6572455	60 kDa chaperonin	AT3G23990	HEAT SHOCK PROTEIN 60
	45	Cp4.1LG17g02050	1455062 .. 1457611 (+)	NADH dehydrogenase [ubiquinone] 1 alpha subcomplex subunit 13	CmaCh08G010490	6564887 .. 6567350	NADH dehydrogenase [ubiquinone] 1 alpha subcomplex subunit 13-B	AT2G33220	GRIM-19 protein
	46	Cp4.1LG17g02060	1459303 .. 1469646 (+)	BLISTER-like protein	CmaCh08G010480	6553033 .. 6563329	Heavy meromyosin-like protein, putative	AT3G23980	BLISTER/KOLD SENSITIV 1
	47	Cp4.1LG17g02160	1470403 .. 1471187 (-)	Unknown protein	CmaCh08G010470	6551314 .. 6552063	Late embryogenesis abundant protein 1	AT4G13560	UNFERTILIZED EMBRYO SAC 15 Late embryogenesis abundant protein (LEA) family protein
	48	Cp4.1LG17g02120	1473138 .. 1492444 (+)	Pyrophosphate--fructose 6-phosphate 1-phosphotransferase subunit alpha	CmaCh08G010460	6540761 .. 6550181	Transducin/WD-like repeat-protein	AT1G76550	Phosphofructokinase family protein. Target of miRNA sRNA6
	49	Cp4.1LG17g02280	1492490 .. 1512198 (-)	Cinnamoyl-CoA reductase, putative	——	——	——	AT2G33610	CHROMATIN REMODELING COMPLEX SUBUNIT B
	50	Cp4.1LG17g02330	1512520 .. 1512702 (-)	Unknown protein	——	——	——	——	——
	51	Cp4.1LG17g02290	1513021 .. 1516211 (-)	Dihydroflavonol-4-reductase	——	——	——	AT2G33590	CCR(CINNAMOYL COA:NADP OXIDOREDUCTASE)-LIKE 1
	52	Cp4.1LG17g02070	1518658 .. 1519593 (+)	AT hook motif DNA-binding family protein	——	——	——	AT1G76500	AT-HOOK MOTIF NUCLEAR-LOCALIZED PROTEIN 29
	53	Cp4.1LG17g02080	1522557 .. 1528153 (+)	Unknown protein	——	——	——	——	——
	54	Cp4.1LG17g03130	1532977 .. 1534075 (-)	small acidic protein 1	CmaCh08G010450	6537720 .. 6540117	Small acidic protein 1	AT4G13520	SMALL ACIDIC PROTEIN 1
	55	Cp4.1LG17g03270	1535354 .. 1537554 (+)	Transmembrane protein, putative	CmaCh08G010430	6535473 .. 6536859	Coffea canephora DH200=94 genomic scaffold, scaffold_3	AT3G04310	transmembrane protein
	56	Cp4.1LG17g03170	1535354 .. 1542272 (-)	Carboxyl-terminal-processing protease	——	——	——	AT4G17740	CTPA
	57	Cp4.1LG17g03140	1548409 .. 1550191 (-)	Ammonium transporter	CmaCh08G010410	6522942 .. 6524453	Ammonium transporter	AT4G13510	AMMONIUM TRANSPORTER 1;1
	58	Cp4.1LG17g03260	1553511 .. 1555422 (+)	GATA transcription factor, putative	CmaCh08G010400	6517806 .. 6519604	GATA transcription factor 1, putative	AT3G24050	GATA TRANSCRIPTION FACTOR 1
	59	Cp4.1LG17g03360	1558378 .. 1563531 (+)	Non-specific serine/threonine protein kinase	CmaCh08G010390	6510396 .. 6516403 (-)	Receptor-like serine/threonine-protein kinase	AT2G33170	Leucine-rich repeat receptor-like protein kinase family protein
	60	Cp4.1LG17g03190	1577288 .. 1580973 (-)	Receptor protein kinase	CmaCh08G010360	6491688 .. 6495756 (+)	Leucine-rich repeat receptor-like serine/threonine/tyrosine-protein kinase SOBIR1	AT3G24240	RGF1 INSENSITIVE 1
	61	Cp4.1LG17g03220	1588320 .. 1592293 (-)	Pectate lyase	CmaCh08G010350	6481057 .. 6485649 (+)	Pectate lyase	AT4G13710	Pectin lyase-like superfamily protein
	62	Cp4.1LG17g03240	1598012 .. 1599750 (-)	Potassium voltage-gated channel subfamily H member 7	CmaCh08G010340	6463423 .. 6473913 (+)	Probable protein kinase UbiB	——	——
	63	Cp4.1LG17g03210	1600140 .. 1608642 (-)	ABC-1 domain-containing protein	——	——	——	AT3G24190	Protein kinase superfamily protein
	64	Cp4.1LG17g03160	1609702 .. 1613087 (-)	Vesicle-associated membrane protein, putative	CmaCh08G010330	6460092 .. 6462815 (+)	Vesicle-associated membrane protein, putative	AT1G04750	VESICLE-ASSOCIATED MEMBRANE PROTEIN 721
	65	Cp4.1LG17g03330	1618223 .. 1627516 (+)	Non-lysosomal glucosylceramidase	CmaCh08G010320	6446763 .. 6455148 (-)	Non-lysosomal glucosylceramidase	AT3G24180	Beta-glucosidase, GBA2 type family protein
	66	Cp4.1LG17g03350	1635834 .. 1638550 (+)	Cyclin dependent kinase inhibitor, putative	CmaCh08G010290	6435483 .. 6437376 (-)	Cyclin dependent kinase inhibitor, putative	AT2G32710	CYCLIN-DEPENDENT KINASE INHIBITOR 2,
	67	Cp4.1LG17g03340	1618223 .. 1627516 (+)	26S proteasome non-ATPase regulatory subunit	CmaCh08G010280	6425176 .. 6433057 (-)	26S proteasome non-ATPase regulatory subunit 1	AT1G04810	26S proteasome regulatory complex, non-ATPase subcomplex, Rpn2/Psmd1 subunit
	68	Cp4.1LG17g03230	1652524 .. 1656723 (-)	Kinase family protein	CmaCh08G010260	6416449 .. 6418953 (+)	Receptor like protein kinase S.2	AT2G32800	L-TYPE LECTIN RECEPTOR KINASE S.2

## Sheet: Table S4
Supplementary Table S4 InDel information in candidate genes for qfl8.1
Gene	Gene structure	Physical location	Sequence in P1	ALT in P2
Cp4.1LG17g01840	three_prime_UTR	1178775	ACAAT	A
	three_prime_UTR	1179233	AC	A
Cp4.1LG17g01860	exon	1184988	G	GTCC
Cp4.1LG17g01890	three_prime_UTR	1194612	GAAAA	G
	three_prime_UTR	1194624	TATC	T
	three_prime_UTR	1194632	TATAATTGTGCAAATAAGGTTAACTGAA	T
	three_prime_UTR	1194703	CAT	C
	three_prime_UTR	1194782	CA	C
	three_prime_UTR	1194819	C	CCACATCCATATCATCCAATCCAATTCAATCCAATCCAATT
	exon	1195971	TAGACGCCTTATC	T
Cp4.1LG17g01790	three_prime_UTR	1206559	T	TATAA
Cp4.1LG17g01820	exon	1215837	GAAA	G
	exon	1216008	C	CGGCGGCGGCGGCGGG
Cp4.1LG17g01960	exon	1219223	C	CA
Cp4.1LG17g02000	exon	1228564	T	TTGG
	exon	1228587	C	CCGAGGTTTG
	exon	1230017	T	TTGA
	five_prime_UTR	1230195	AATTATTCAAAATGTTATTTTGT	A
Cp4.1LG17g01970	three_prime_UTR	1230017	T	TTGA
	three_prime_UTR	1230195	AATTATTCAAAATGTTATTTTGT	A
Cp4.1LG17g01990	three_prime_UTR	1262056	CT	C
	three_prime_UTR	1262076	A	AAAC
	three_prime_UTR	1262111	AACGTT	A
	three_prime_UTR	1262120	C	CCGGGT
	three_prime_UTR	1262159	T	TTGC
	three_prime_UTR	1262166	CCGAATGGGTCAGAATTTATTTGAAATTCTTG	C
	three_prime_UTR	1262283	A	ATG
	three_prime_UTR	1262303	A	AGG
Cp4.1LG17g01910	five_prime_UTR	1267008	ATGTATTGAATTAACC	A
	five_prime_UTR	1267057	GA	G
	three_prime_UTR	1268997	A	AAT
	three_prime_UTR	1269114	C	CAG
Cp4.1LG17g01930	five_prime_UTR	1270459	C	CT
	five_prime_UTR	1271260	GC	G
	five_prime_UTR	1271295	T	TTA
	three_prime_UTR	1274050	TTA	T
	three_prime_UTR	1274114	T	TA
	three_prime_UTR	1274172	A	AAGC
Cp4.1LG17g01940	five_prime_UTR	1277564	TC	T
	five_prime_UTR	1277582	G	GA
	five_prime_UTR	1277710	TTGCTG	T
	five_prime_UTR	1278861	G	GT
	three_prime_UTR	1284168	G	GAGGGA
	three_prime_UTR	1284264	ATTTCC	A
	three_prime_UTR	1284295	T	TAG
Cp4.1LG17g01950	five_prime_UTR	1287993	TTC	T
	exon	1292050	ATAT	A
Cp4.1LG17g01920	five_prime_UTR	1297446	TC	T
	five_prime_UTR	1297448	TCTC	T
	exon	1305547	G	GAA
	exon	1305610	A	ACCGTT
	exon	1305613	A	ATTGTTTG
	three_prime_UTR	1305693	TTG	T
	three_prime_UTR	1305729	TTCA	T
Cp4.1LG17g02270	three_prime_UTR	1309123	A	ACC
	three_prime_UTR	1309131	G	GAAAATTCAAAACGCAAACTCTTGGAATAAAAGTTAATATAATTGTTATTATAGAATAACTTTTTGATGATGGCATCTTGGGTTAAGCCGC
	three_prime_UTR	1309174	G	GTATTTAAAAGTTAAA
	three_prime_UTR	1309175	C	CTCAATTACTGAGATTTAGAATAAAAGTGTAAACAACCTAAACAAATCA
	three_prime_UTR	1309186	T	TCAAAATTTC
	three_prime_UTR	1309187	AG	A
	three_prime_UTR	1309222	C	CAA
	three_prime_UTR	1309271	T	TTGG
	three_prime_UTR	1309730	T	TA
	five_prime_UTR	1311120	ATAGACCCATTT	A
Cp4.1LG17g02250	three_prime_UTR	1312543	GT	G
	three_prime_UTR	1312549	A	ATATAGTATTCGTGTGCATAAATC
	three_prime_UTR	1312553	A	ATACACACTAT
	three_prime_UTR	1312593	TA	T
	exon	1312675	C	CCAA
	exon	1312688	TC	T
	exon	1312723	AG	A
	exon	1312725	CAG	C
	exon	1313152	CACA	C
	exon	1313193	C	CCCT
	exon	1313198	A	ACTG
Cp4.1LG17g02200	three_prime_UTR	1330228	TTAA	T
	three_prime_UTR	1330295	G	GAATT
	three_prime_UTR	1330296	G	GTA
	three_prime_UTR	1330353	CAT	C
	exon	1333923	CG	C
	exon	1333932	C	CA
	five_prime_UTR	1339943	GA	G
Cp4.1LG17g02130	five_prime_UTR	1344281	TATGTGTGTAGCACAGGA	T
	five_prime_UTR	1344302	CACCATAAGAGG	C
	five_prime_UTR	1344325	AAG	A
	five_prime_UTR	1344329	CAG	C
	exon	1354455	TAC	T
	exon	1354540	C	CAGTGTATGATGT
	exon	1354550	TG	T
	exon	1354555	CTA	C
Cp4.1LG17g02140	exon	1357873	A	AT
	exon	1358111	TCTTCTTTGGCGCCTTTTTTGCC	T
	exon	1358134	AACATAATTCT	A
Cp4.1LG17g02210	three_prime_UTR	1362097	TC	T
	five_prime_UTR	1364345	AAG	A
	five_prime_UTR	1364442	GGATTGGCTTGATTGTGGAAT	G
Cp4.1LG17g02090	three_prime_UTR	1366576	T	TGATGCCTGAAGATG
Cp4.1LG17g02180	three_prime_UTR	1374907	G	GT
	three_prime_UTR	1374912	CCGAAA	C
	three_prime_UTR	1374919	AAAACATTCTTTAAACATTCTTTAGAAGGGTGTAAAGATCCCTCCCCCTATCAT	A
	three_prime_UTR	1374924	ATTCTTT	*,A
	three_prime_UTR	1375075	TA	T
Cp4.1LG17g02170	three_prime_UTR	1370489	TTAA	T
	three_prime_UTR	1370610	ACAC	A
	three_prime_UTR	1370682	AATTCAC	A
	three_prime_UTR	1370757	CCT	C
	three_prime_UTR	1371286	C	CA
	three_prime_UTR	1371293	C	CGTCTAGT
	three_prime_UTR	1371308	A	ACG
	three_prime_UTR	1371539	C	CTCTTCT
	three_prime_UTR	1371737	CTATGAGATGTGATTATGGAA	C
	three_prime_UTR	1371910	T	TAAC
Cp4.1LG17g02220	three_prime_UTR	1384194	C	CAT
	three_prime_UTR	1386501	T	TA
	five_prime_UTR	1390549	T	TAAG
	five_prime_UTR	1390575	GTGGGGTGATCTTCGACTATGAAATATATACATTGAAGCCTAGTTATGAATTGGATTAGTTTAGA	G
	exon	1392342	GCACCGCCCAAACCTCCAT	G
Cp4.1LG17g02350	exon	1392342	GCACCGCCCAAACCTCCAT	G
Cp4.1LG17g02260	three_prime_UTR	1398704	C	CT
	three_prime_UTR	1398743	TAA	T
	three_prime_UTR	1398935	T	TA
	three_prime_UTR	1399015	AG	A
	three_prime_UTR	1399117	T	TAA
	five_prime_UTR	1405832	G	GA
Cp4.1LG17g02030	three_prime_UTR	1412522	TA	T
Cp4.1LG17g02110	five_prime_UTR	1419808	C	CTA
	five_prime_UTR	1419954	T	TA
	five_prime_UTR	1420152	CAGAG	C
Cp4.1LG17g02190	three_prime_UTR	1422838	A	ATT
	three_prime_UTR	1422866	G	GA
Cp4.1LG17g02100	three_prime_UTR	1449814	A	ATCAAAATAGGTGGATGGTCGAGTGTGGATTCCCTTTTTGTTAGTCCAAATGATAATTTTACAGCATTTGTCAAATCTCAATGTAAAACGGAGAGATTTAAAAAGAAAATCCGTGACTATAAACGT
	three_prime_UTR	1449857	CCTG	C
	three_prime_UTR	1449937	CCAT	C
Cp4.1LG17g02050	three_prime_UTR	1457542	G	GGTAATGACTTTAGTACTTGCAATGA
Cp4.1LG17g02060	five_prime_UTR	1459387	CA	C
	five_prime_UTR	1459485	T	TCC
Cp4.1LG17g02070	exon	1519539	G	GGGAAGTGGAAGTGGAAGTGGAAGT
Cp4.1LG17g02080	five_prime_UTR	1523470	GA	G
	five_prime_UTR	1523472	GACAAGGAGAAGGAGAGA	G
Cp4.1LG17g03130	exon	1534021	T	TG
	exon	1534065	TTTATTAC	T
Cp4.1LG17g03270	five_prime_UTR	1535394	CTCATCT	C
	five_prime_UTR	1535477	G	GAAA
	five_prime_UTR	1535478	T	TAACAAAATTTTGTTGTAACTAAAAGAAAAGAA
	exon	1535604	CCAGCTTCAGCTT	C
	exon	1536379	G	GGAGGAGGAA
	three_prime_UTR	1537553	G	GA
Cp4.1LG17g03170	three_prime_UTR	1535394	CTCATCT	C
	three_prime_UTR	1535477	G	GAAA
	three_prime_UTR	1535478	T	TAACAAAATTTTGTTGTAACTAAAAGAAAAGAA
	three_prime_UTR	1535604	CCAGCTTCAGCTT	C
	three_prime_UTR	1536064	T	TTCG
	three_prime_UTR	1536379	G	GGAGGAGGAA
	exon	1542119	TGAG	T
	five_prime_UTR	1542169	T	TA
Cp4.1LG17g03260	five_prime_UTR	1553546	AAG	AAGAG,A
	three_prime_UTR	1555203	G	GT
	three_prime_UTR	1555229	TCC	T
	three_prime_UTR	1555272	GTT	G
	three_prime_UTR	1555344	GT	G
Cp4.1LG17g03360	five_prime_UTR	1558421	A	AAG
	three_prime_UTR	1563500	AT	A
	three_prime_UTR	1563504	A	AC
Cp4.1LG17g03190	three_prime_UTR	1577356	G	GAC
	three_prime_UTR	1577490	G	GA
Cp4.1LG17g03220	five_prime_UTR	1592239	GGAAGAAGAA	G
Cp4.1LG17g03240	three_prime_UTR	1598157	TC	T
	three_prime_UTR	1598375	ATT	A
	three_prime_UTR	1598419	TA	T
Cp4.1LG17g03160	five_prime_UTR	1612994	TAATTATTATTTTTTTGGTC	T
Cp4.1LG17g03330	five_prime_UTR	1618436	AT	A
	three_prime_UTR	1626884	A	AT
	three_prime_UTR	1626905	TA	T
	three_prime_UTR	1627111	CT	C
	three_prime_UTR	1627508	GT	G
Cp4.1LG17g03350	three_prime_UTR	1638069	G	GAACCA
	three_prime_UTR	1638200	A	AAGAGAG
Cp4.1LG17g03340	five_prime_UTR	1640745	C	CCTT
Cp4.1LG17g03230	exon	1655035	T	TGAA

## Sheet: Table S5
Supplementary Table S5 InDel distribution in candidate genes for qfl8.1
Gene	Total	5'-UTR	3'-UTR	CDS		Gene	Total	5'-UTR	3'-UTR	CDS
Cp4.1LG17g01840	2	0	2	0		Cp4.1LG17g02350	1	0	0	1
Cp4.1LG17g01860	1	0	0	1		Cp4.1LG17g02260	6	1	5	0
Cp4.1LG17g01890	7	0	6	1		Cp4.1LG17g02030	1	0	1	0
Cp4.1LG17g01790	1	0	1	0		Cp4.1LG17g02110	3	3	0	0
Cp4.1LG17g01820	2	0	0	2		Cp4.1LG17g02190	2	0	2	0
Cp4.1LG17g01960	1	0	0	1		Cp4.1LG17g02100	3	0	3	0
Cp4.1LG17g02000	4	1	0	3		Cp4.1LG17g02050	1	0	1	0
Cp4.1LG17g01970	2	0	2	0		Cp4.1LG17g02060	2	2	0	0
Cp4.1LG17g01990	8	0	8	0		Cp4.1LG17g02070	1	0	0	1
Cp4.1LG17g01910	4	2	2	0		Cp4.1LG17g02080	2	2	0	0
Cp4.1LG17g01930	6	3	3	0		Cp4.1LG17g03130	2	0	0	2
Cp4.1LG17g01940	7	4	3	0		Cp4.1LG17g03270	6	3	1	2
Cp4.1LG17g01950	2	1	0	1		Cp4.1LG17g03170	8	1	6	1
Cp4.1LG17g01920	7	2	2	3		Cp4.1LG17g03260	5	1	4	0
Cp4.1LG17g02270	10	1	9	0		Cp4.1LG17g03360	3	1	2	0
Cp4.1LG17g02250	11	0	4	7		Cp4.1LG17g03190	2	0	2	0
Cp4.1LG17g02200	7	1	4	2		Cp4.1LG17g03220	1	1	0	0
Cp4.1LG17g02130	8	4	0	4		Cp4.1LG17g03240	3	0	3	0
Cp4.1LG17g02140	3	0	0	3		Cp4.1LG17g03160	1	1	0	0
Cp4.1LG17g02210	3	2	1	0		Cp4.1LG17g03330	5	1	4	0
Cp4.1LG17g02090	1	0	1	0		Cp4.1LG17g03350	2	0	2	0
Cp4.1LG17g02180	5	0	5	0		Cp4.1LG17g03340	1	1	0	0
Cp4.1LG17g02170	10	0	10	0		Cp4.1LG17g03230	1	0	0	1
Cp4.1LG17g02220	5	2	2	1

## Sheet: Table S6
Supplement Table 6 Validation of InDel-0575 in 224 Cucurbita pepo cultivars
No.	Accession	Name	Germplasm	Phenotype	Genotype
parental line	P1	JinGL	Inbred	L<D	aa
parental line	P2	HM-S2	Inbred	L>D	bb
F1	F1	JinGL x HM-S2	F1	L>D	ab
1	1291	6-1×42 9	Inbred	L>D	bb
2	1292	Q2	Inbred	L>D	bb
3	1293	SQ111	Inbred	L>D	bb
4	1294	SQ145	Inbred	L>D	bb
5	1295	SQ4	Inbred	L>D	bb
6	1296	SQ6	Inbred	L>D	bb
7	1297	SQ815	Inbred	L>D	bb
8	1298	Chongjin 1	Inbred	L>D	bb
9	1299	Hanguo 94804-1299	Inbred	L>D	bb
10	1300	Hanguo 94804-1300	Inbred	L>D	bb
11	1301	Hanguo 94804-1301	Inbred	L>D	bb
12	1302	Jizaoyoumei-1302	Inbred	L>D	bb
13	1303	Jizaoyoumei-1303	Inbred	L>D	bb
14	1305	Xuehu 3	Inbred	L>D	bb
15	1306	3	Inbred	L>D	bb
16	1308	7000	Inbred	L>D	bb
17	1311	112×76	Inbred	L>D	bb
18	1313	2011-2	Inbred	L>D	bb
19	1314	2011-2	Inbred	L>D	bb
20	1316	2011-6	Inbred	L>D	bb
21	1317	2011-8	Inbred	L>D	bb
22	1318	2	Inbred	L>D	bb
23	1319	45-1319	Inbred	L>D	bb
24	1320	45-1320	Inbred	L>D	bb
25	1321	P1	Inbred	L>D	bb
26	1322	Q1-1322	Inbred	L>D	bb
27	1323	Q1-1323	Inbred	L>D	bb
28	1324	Q1-1324	Inbred	L>D	bb
29	1325	Q3-1325	Inbred	L>D	bb
30	1326	S1	Inbred	L>D	bb
31	1327	S12	Inbred	L>D	bb
32	1328	S3-liukun	Inbred	L>D	bb
33	1329	S4	Inbred	L>D	bb
34	1331	S5	Inbred	L>D	bb
35	1332	Sq0029mu	Inbred	L>D	bb
36	1333	SQ01-XS	Inbred	L>D	bb
37	1334	SQ111	Inbred	L>D	bb
38	1335	SQ111	Inbred	L>D	bb
39	1336	Sq1312	Inbred	L>D	bb
40	1337	Sq1312	Inbred	L>D	bb
41	1338	SQ141	Inbred	L>D	bb
42	1341	SQ144	Inbred	L>D	bb
43	1342	SQ2	Inbred	L>D	bb
44	1344	SQ50	Inbred	L>D	bb
45	1345	SQ50	Inbred	L>D	bb
46	1346	SQ50	Inbred	L>D	bb
47	1347	SQ803	Inbred	L>D	bb
48	1348	SQ807	Inbred	L>D	bb
49	1349	SQ815	Inbred	L>D	bb
50	1350	SQ815	Inbred	L>D	bb
51	1352	Sq8228	Inbred	L>D	bb
52	1353	Sq8228	Inbred	L>D	bb
53	1354	SQ9	Inbred	L>D	bb
54	1355	SQ9	Inbred	L>D	bb
55	1356	SQ9	Inbred	L>D	bb
56	1357	Ansha210	Inbred	L>D	bb
57	1359	Bilv8018-1359	Inbred	L>D	bb
58	1360	Bilv8018-1360	Inbred	L>D	bb
59	1361	Chaojin 9-1361	Inbred	L>D	bb
60	1362	Chaojin 9-1362	Inbred	L>D	bb
61	1364	Chunqiulvsheng	Inbred	L>D	bb
62	1365	Hanyu-1365	Inbred	L>D	bb
63	1366	Hanyu-1366	Inbred	L>D	bb
64	1367	Hanyu-1367	Inbred	L>D	bb
65	1368	Heimeili	Inbred	L>D	bb
66	1370	Jinpingguo 10	Inbred	L>D	bb
67	1371	Jinghu 33-1371	Inbred	L>D	bb
68	1372	Jinghu 33-1372	Inbred	L>D	bb
69	1373	Jinghu 33-1373	Inbred	L>D	bb
70	1374	Jinghu 36	F1	L>D	bb
71	1375	Jinghu 33-1375	Inbred	L>D	bb
72	1376	Jinghu CRV-4	Inbred	L>D	bb
73	1377	Qianshouguanyin-1377	Inbred	L>D	bb
74	1378	Qianshouguanyin-1378	Inbred	L>D	bb
75	1379	Shunmei1089-1379	F1	L>D	bb
76	1380	Shunmei1089-1380	F1	L>D	bb
77	1381	Wuyeqingnennangua-1381	Inbred	L>D	bb
78	1382	Wuyeqingnennangua-1382	Inbred	L>D	bb
79	1383	Yalitelv	Inbred	L>D	bb
80	1384	AN3422	Inbred	L>D	bb
81	1385	SQ4	Inbred	L>D	bb
82	1387	SQ1	Inbred	L>D	bb
83	1388	SQ1	Inbred	L>D	bb
84	1389	SQ1	Inbred	L>D	bb
85	1390	SQ10	Inbred	L>D	bb
86	1391	SQ11	Inbred	L>D	bb
87	1393	SQ12	Inbred	L>D	bb
88	1394	SQ3	F1	L>D	bb
89	1395	SQ7	Inbred	L>D	bb
90	1396	SQ8	Inbred	L>D	bb
91	1397	YXHL770	Inbred	L>D	bb
92	1398	YXHL780	Inbred	L>D	bb
93	1399	YXHL781	Inbred	L>D	bb
94	1401	YXHL825	Inbred	L>D	bb
95	1402	YXHL833	Inbred	L>D	bb
96	1405	YXHL835	Inbred	L>D	bb
97	1406	SQ01-XS	Inbred	L>D	bb
98	1408	SQ1	Inbred	L>D	bb
99	1409	SQ5	Inbred	L>D	bb
100	1410	Jinghu 36-1410	Inbred	L>D	bb
101	1412	Jinghu 36-1412	Inbred	L>D	bb
102	1415	2011-3	Inbred	L>D	bb
103	1416	2011-3	Inbred	L>D	bb
104	1417	2011-3	Inbred	L>D	bb
105	1418	3-1418	Inbred	L>D	bb
106	1419	3-1419	Inbred	L>D	bb
107	1420	CONQUISTA	Inbred	L>D	bb
108	1421	S10	Inbred	L>D	bb
109	1422	Sq8228	Inbred	L>D	bb
110	1423	Sq8228	Inbred	L>D	bb
111	1424	Sq8228	Inbred	L>D	bb
112	1425	Sq8322	Inbred	L>D	bb
113	1426	43×6-1 11	Inbred	L>D	bb
114	1427	Q1	Inbred	L>D	bb
115	1428	Q1	Inbred	L>D	bb
116	1429	Yuzhu	Inbred	L>D	bb
117	1432	0902	Inbred	L>D	bb
118	1433	Sq0045fu	Inbred	L>D	bb
119	1434	3	Inbred	L>D	bb
120	1435	3	Inbred	L>D	bb
121	1436	809	Inbred	L>D	bb
122	1438	893	Inbred	L>D	bb
123	1439	2011-7	Inbred	L>D	bb
124	1440	2qianlvchanggua	Inbred	L>D	bb
125	1441	S9	Inbred	L>D	bb
126	1443	SQ11	Inbred	L>D	bb
127	1444	SQ111K	Inbred	L>D	bb
128	1446	SQ15	Inbred	L>D	bb
129	1447	SQ16	Inbred	L>D	bb
130	1448	SQ17	Inbred	L>D	bb
131	1449	SQ519	Inbred	L>D	bb
132	1450	SQ91	Inbred	L>D	bb
133	1451	SQ91	Inbred	L>D	bb
134	1452	SQNo.1	Inbred	L>D	bb
135	1453	Sqximeini	Inbred	L>D	bb
136	1454	YXHL757	Inbred	L>D	bb
137	1455	YXHL760	Inbred	L>D	bb
138	1456	YXHL763	Inbred	L>D	bb
139	1457	YXHL836	Inbred	L>D	bb
140	1458	YXHL838	Inbred	L>D	bb
141	1459	YXHL842	Inbred	L>D	bb
142	1460	YXHL862	Inbred	L>D	bb
143	1461	YXHL874	Inbred	L>D	bb
144	1462	YXHL876	Inbred	L>D	bb
145	1463	Bijian	Inbred	L>D	bb
146	1464	Chunxin	Inbred	L>D	bb
147	1466	Dehu 11	Inbred	L>D	bb
148	1467	Dehu 12	Inbred	L>D	bb
149	1469	Dehu 3	Inbred	L>D	bb
150	1470	Dehu 6	Inbred	L>D	bb
151	1471	Dehu 8	Inbred	L>D	bb
152	1472	Hanlv	Inbred	L>D	bb
153	1475	Jiaoza002	F1	L>D	bb
154	1478	Qiushuang	Inbred	L>D	bb
155	1479	Ruifeng 9	Inbred	L>D	bb
156	1481	Xili 65-1481	Inbred	L>D	bb
157	1482	Xili 65-1482	Inbred	L>D	bb
158	1483	Xixingxihulu 1	Inbred	L>D	bb
159	1484	Xialv	Inbred	L>D	bb
160	1486	Xuehu 4	F1	L>D	bb
161	1487	Zaofengyidai	Inbred	L>D	bb
162	1488	Ziyongxihulu 1	Inbred	L>D	bb
163	1490	S6	Inbred	L>D	bb
164	1491	Jing 1	Inbred	L>D	bb
165	1492	10×4 7	Inbred	L>D	bb
166	1493	BSW-SQ-9826	Inbred	L>D	bb
167	1494	BSW-SQ-9826 tiao	Inbred	L>D	bb
168	1496	HM-S2	Inbred	L>D	bb
169	1498	S002	Inbred	L>D	bb
170	1499	S15	Inbred	L>D	bb
171	1500	SQ903	Inbred	L>D	bb
172	1753	WHITE BUSH	Inbred	L>D	bb
173	1755	ZYLbai	Inbred	L>D	bb
174	1756	ZYLmolv	Inbred	L>D	bb
175	1757	Dongyu	Inbred	L>D	bb
176	1758	Jiamilan-1758	Inbred	L>D	bb
177	1759	Jiamilan-1759	Inbred	L>D	bb
178	1760	Zaofu-1760	Inbred	L>D	bb
179	1761	Zaofu-1761	Inbred	L>D	bb
180	1762	Qingcuiyu	Inbred	L>D	bb
181	1763	Shiji 2	Inbred	L>D	bb
182	1764	Taiyang 1-1764	Inbred	L>D	bb
183	1765	Taiyang 1-1765	Inbred	L>D	bb
184	1766	Xihulu 10	Inbred	L>D	bb
185	1767	S15	Inbred	L>D	bb
186	1774	Yushuai	Inbred	L>D	bb
187	1776	Lrwangjuchun	Inbred	L>D	bb
188	1793	Chouxiaoya-1793	Inbred	L>D	bb
189	1794	Chouxiaoya-1794	Inbred	L>D	bb
190	1800	Meinan 1(Zhengxiansheng)	Inbred	L>D	bb
191	1891	Shunhe3065	F1	L>D	bb
192	1892	Shunhe4173	F1	L>D	bb
193	1893	Shunhe4141	F1	L>D	bb
194	1897	Caserta TS	F1	L>D	bb
195	1413	Meizhounangua	Inbred	L>D	aa
196	1476	Jiaoza003	F1	L>D	aa
197	1783	Guiminangua	F1	L>D	aa
198	1803	Neimengxiaonangua	Inbred	L>D	aa
199	1473	Huangyuan	F1	L=D	bb
200	1430	Yuzhu-1430	Inbred	L=D	aa
201	1431	Yuzhu-1431	Inbred	L=D	aa
202	1777	Xiangli×Z107	Inbred	L=D	aa
203	1795	Duochi	Inbred	L=D	aa
204	1796	Feidie	Inbred	L=D	aa
205	1801	Meinan 1(Zhengxiansheng)	Inbred	L=D	aa
206	1806	Yagan	Inbred	L=D	aa
207	1808	Yunv-1808	Inbred	L=D	aa
208	1809	Yunv-1809	Inbred	L=D	aa
209	1810	Zhenqi	Inbred	L=D	aa
210	1811	Guinan 2	Inbred	L=D	aa
211	1813	Heijinnangua	F1	L=D	aa
212	1894	Wuxixiaonangua	F1	L=D	aa
213	1775	FeidieZ×49-1	Inbred	L<D	aa
214	1784	Baixuegongzhu-1784	F1	L<D	aa
215	1785	Baixuegongzhu-1785	F1	L<D	aa
216	1786	Baixuegongzhu-1786	F1	L<D	aa
217	1788	Baixuegongzhu-1788	F1	L<D	aa
218	1789	Guapi(Yantai)	F1	L<D	aa
219	1798	Jiatong 5	Inbred	L<D	aa
220	1799	Mei 2(Zhengxiansheng)	Inbred	L<D	aa
221	1802	Micaiguo	Inbred	L<D	aa
222	1804	Xiaojinyu-1804	Inbred	L<D	aa
223	1805	Xiaojinyu-1805	Inbred	L<D	aa
224	1807	Yichuanhong	Inbred	L<D	aa

## Sheet: Table S7
Supplemetary Table S7 Primers used in this study
Primer name	Sequence 5'-3'
02260-CANqRT-F	GCTGAAGTGAAGCTGGCTGCA
02260-CANqRT-R	ACAGTTCCACCTTTAGCTAGCAAC
02010-CANqRT-F	GGAATCGGAGCTTGGTCCTTCG
02010-CANqRT-R	TCACTCGTCGGAAAGCTCGG
02030-CANqRT-F	GTAAGGGAAATTCAGCAGGAAGCA
02030-CANqRT-R	CTCGCACTCTTGCTCTTTCCATC
02160-CANqRT-F	GGATGGAAGCTACCCAATCCACAG
02160-CANqRT-R	TCATTTCTTGTCACCCATTCCAAGTG
01960-CANqRT-F	CCTATGACCGAGCTGCCTATGC
01960-CANqRT-R	GTACTCAAGAAGTTCCTCCAGGATCC
02000-CANqRT-F	CCTCCAGTCGGTCCAATTGACA
02000-CANqRT-R	TGGTGGCCTTACGAACTTCAACC
01820-CANqRT-F	CCGCCATTGAGGAATTCCCTGTA
01820-CANqRT-R	TGTCAATTGGACCGACTGGAGG
actin2021-F	CTACGAACTACCAGACGGGC
actin2021-R	CATCGTTGACCCACCACTGA
